# Supplementary material for: Evidence for a relationship between genetic polymorphisms of the L-DOPA transporter LAT2/4F2hc and risk of hypertension in the context of chronic kidney disease
Source: BMC Med Genomics. 2024 Jun 18;17:163. doi: 10.1186/s12920-024-01935-2 (PMC11186288; doi:10.1186/s12920-024-01935-2)
Supplement: Supplementary file 4 — Supplementary Material 4 [file 12920_2024_1935_MOESM4_ESM.xlsx]

## Sheet: Additional file 4
Cod	Sex	Age	BIS1	Hypertension	rs3783436_SLC7A8_LAT2	rs2282477_SLC3A2_CD98
1	f	68	64.26	0	T/C	C/C
2	m	66	71.8654	0	T/T	T/T
3	f	70	63.9833	0	T/T	T/T
4	m	67	64.26	0	T/C	T/T
5	f	71	86.4998	0	C/C	T/T
6	m	69	62.3394	0	T/T	T/T
7	m	70	68.6192	0	T/C	T/T
8	f	69	67.7497	0	T/T	T/T
9	m	71	69.1317	0	C/C	T/C
10	m	68	74.1218	0	T/T	T/T
11	m	73	61.0427	0	T/C	T/T
12	f	73	60.7798	0	T/T	T/T
13	m	72	66.9026	0	T/C	T/T
14	m	69	78.065	0	T/T	T/T
15	f	74	95.2012	0	T/C	T/T
16	m	70	68.2673	0	T/T	T/T
17	m	75	60.2894	0	T/T	T/T
18	f	78	72.3151	0	T/C	T/T
19	m	79	76.1622	0	T/T	T/T
20	f	81	63.7207	0	C/C	T/C
21	m	94	60.5685	0	T/C	T/C
22	f	68	67.5537	0	C/C	T/T
23	m	65	65.182	0	C/C	C/C
24	m	75	67.7497	0	T/C	T/T
25	m	76	74.1218	0	T/T	T/T
26	m	67	63.3321	0	T/C	T/C
27	m	64	61.3265	0	T/T	T/T
28	m	64	71.8681	0	T/T	T/T
29	m	80	63.7207	0	C/C	C/C
30	m	64	66.1491	0	T/C	T/C
31	m	68	67.8459	0	T/T	T/T
32	f	80	65.0204	0	T/C	T/T
33	f	70	65.7187	0	T/C	T/C
34	f	67	68.5112	0	T/T	T/T
35	m	67	68.8075	0	C/C	T/C
36	m	76	61.0427	0	T/T	C/C
37	m	72	64.26	0	T/C	T/T
38	f	74	62.3394	0	T/T	T/T
39	m	65	77.6155	0	T/T	T/T
40	m	69	73.3347	0	T/T	T/C
41	m	71	65.1196	0	T/T	T/T
42	f	72	71.8654	0	T/T	T/T
43	f	72	63.9833	0	T/T	T/T
44	m	65	77.6155	0	T/T	T/T
45	m	74	68.6192	0	T/C	T/T
46	m	77	60.2894	0	T/T	T/T
47	f	68	60.9742	0	T/T	T/T
48	m	78	72.3151	0	T/T	T/T
49	m	70	60.7508	0	T/C	T/T
50	m	68	82.3825	0	T/C	T/T
51	m	65	60.4298	0	T/T	T/T
52	f	69	60.1344	0	C/C	T/T
53	f	67	68.5112	0	T/T	T/T
54	f	68	60.9742	0	T/C	T/T
55	m	73	86.4998	0	C/C	T/C
56	m	65	77.6155	0	T/C	T/C
57	m	70	66.003	0	T/C	T/T
58	f	68	86.7652	0	C/C	T/T
59	f	87	60.0402	0	T/C	T/T
60	f	69	74.8305	0	C/C	T/T
61	m	65	65.182	0	T/T	T/T
62	f	80	65.0204	0	T/T	T/C
63	m	72	64.26	0	T/C	T/T
64	m	68	92.5312	0	T/C	T/T
65	m	70	72.339	0	T/T	T/T
66	m	69	73.3347	0	T/T	T/T
67	m	69	73.3347	0	T/T	T/C
68	f	65	90.5652	0	T/C	T/C
69	m	66	76.4978	0	T/T	T/T
70	f	67	68.5112	0	T/C	T/T
71	m	89	63.7967	0	T/C	T/T
72	f	76	60.7798	0	C/C	T/T
73	m	76	66.9026	0	T/C	T/T
74	m	82	68.9597	0	T/T	T/T
75	f	75	69.1317	0	T/C	T/T
76	f	76	78.065	0	T/C	T/T
77	f	89	67.1906	0	C/C	T/T
78	m	76	95.2012	0	T/T	T/T
79	f	76	68.2673	0	T/C	T/C
80	m	81	62.9731	0	T/T	T/T
81	m	81	62.9731	0	T/T	C/C
82	f	78	76.1622	0	T/C	T/T
83	f	87	68.6572	0	T/T	T/T
84	m	94	60.5685	1	T/T	T/T
85	m	72	78.0284	1	T/T	T/T
86	f	68	60.9742	1	T/T	T/T
87	m	64	61.3265	1	T/T	T/T
88	m	67	63.3321	1	T/C	T/T
89	m	77	66.0769	1	T/T	T/T
90	m	73	63.4235	1	T/C	T/T
91	m	68	62.447	1	T/C	T/T
92	m	69	61.5869	1	T/C	T/T
93	m	66	64.2434	1	T/T	T/T
94	f	73	63.1503	1	C/C	C/C
95	m	72	64.26	1	T/C	T/C
96	f	69	66.6232	1	T/T	T/T
97	f	70	65.7187	1	T/C	T/T
98	f	74	70.0189	1	T/T	T/T
99	f	65	70.5123	1	T/T	T/T
100	f	76	60.7798	1	T/C	T/C
101	m	65	70.8173	1	T/T	T/T
102	f	67	76.951	1	T/C	T/T
103	m	73	63.4235	1	T/C	T/T
104	f	70	65.7187	1	T/T	T/T
105	f	67	61.8385	1	T/T	C/C
106	m	70	66.003	1	T/T	T/T
107	m	67	75.4128	1	T/T	T/T
108	f	77	60.0297	1	T/T	C/C
109	m	79	71.4452	1	T/C	T/T
110	f	71	72.8266	1	T/C	T/T
111	f	69	66.6232	1	C/C	T/C
112	f	68	67.5537	1	T/C	T/T
113	m	70	66.003	1	T/T	T/T
114	f	67	68.5112	1	T/C	T/C
115	f	67	68.5112	1	T/C	T/T
116	m	68	62.447	1	T/C	T/T
117	f	65	63.6447	1	T/C	T/T
118	m	68	62.447	1	T/C	T/T
119	f	69	60.1344	1	C/C	C/C
120	m	81	62.9731	1	T/C	T/T
121	m	66	64.2434	1	T/T	T/T
122	f	66	62.7282	1	T/T	T/T
123	f	66	62.7282	1	T/C	T/T
124	f	70	65.7187	1	T/C	T/T
125	m	69	66.9114	1	T/T	T/T
126	f	73	63.1503	1	T/T	T/T
127	m	72	64.26	1	T/T	T/T
128	m	70	60.7508	1	C/C	T/T
129	m	69	66.9114	1	T/C	T/T
130	m	69	61.5869	1	T/T	T/T
131	f	77	60.0297	1	T/C	T/T
132	f	79	75.246	1	T/T	T/T
133	m	72	78.0284	1	T/C	T/T
134	f	73	70.9298	1	T/C	T/T
135	m	70	72.339	1	T/T	T/C
136	m	72	64.26	1	T/C	T/T
137	f	66	69.4969	1	T/C	T/T
138	f	64	80.3738	1	T/C	T/C
139	m	71	79.0721	1	T/T	T/T
140	m	75	67.7497	1	T/C	T/T
141	f	68	60.9742	1	C/C	C/C
142	f	71	72.8266	1	T/T	T/T
143	m	68	82.3825	1	T/T	T/T
144	m	68	82.3825	1	T/T	T/T
145	f	68	67.5537	1	T/T	T/T
146	f	65	70.5123	1	T/C	T/T
147	m	72	87.6407	1	T/C	T/T
148	m	70	66.003	1	T/C	T/T
149	f	66	69.4969	1	T/T	T/T
150	m	68	74.3588	1	T/C	T/C
151	f	79	75.246	1	T/T	T/T
152	f	81	73.4799	1	T/T	T/T
153	f	76	60.7798	1	T/T	T/T
154	m	79	64.4867	1	T/T	T/T
155	m	76	66.9026	1	T/C	T/T
156	f	75	69.1317	1	T/C	T/T
157	f	76	68.2673	1	T/T	T/T
158	f	73	70.9298	1	T/C	T/T
159	f	72	82.1795	1	T/T	T/T
160	m	76	74.1218	1	T/T	T/T
161	f	75	61.5495	1	T/C	T/T
162	f	75	69.1317	1	T/T	T/C
163	f	73	63.1503	1	T/C	T/T
164	f	78	76.1622	1	T/C	T/C
165	f	77	60.0297	1	T/T	T/T
166	f	76	78.065	1	C/C	C/C
167	m	76	74.1218	0	T/C	T/T
168	f	82	72.6283	1	T/T	T/T
169	f	74	62.3394	1	T/T	T/T
170	m	69	61.5869	1	C/C	T/T
171	f	74	70.0189	1	T/C	T/T
172	m	75	61.8157	1	T/C	T/T
173	f	93	41.3202	0	T/T	T/T
174	f	91	42.1824	0	T/T	T/T
175	f	94	49.6662	0	T/C	C/C
176	m	94	42.5645	0	T/C	T/T
177	m	91	47.3485	0	T/T	T/T
178	f	92	35.6233	0	T/C	T/T
179	f	92	38.4247	0	T/T	T/C
180	f	92	45.7542	0	T/C	T/T
181	m	90	47.8481	0	T/C	T/T
182	m	90	41.3757	0	T/C	C/C
183	f	95	44.3805	0	T/C	T/T
184	f	92	38.4247	0	T/C	C/C
185	f	91	42.1824	0	C/C	T/C
186	f	93	35.2593	0	T/C	T/C
187	f	95	37.2711	0	T/C	T/T
188	f	92	50.6914	0	T/T	T/T
189	m	93	42.9992	0	T/C	T/T
190	f	95	37.2711	0	T/C	T/T
191	m	92	55.7978	0	T/C	T/T
192	m	95	45.4525	0	T/T	T/T
193	f	92	56.936	0	T/C	T/C
194	f	92	45.7542	0	T/C	T/T
195	m	93	50.3904	0	T/T	T/T
196	f	92	35.6233	0	C/C	C/C
197	f	94	30.5223	0	T/C	T/T
198	f	90	15.0863	0	T/T	T/C
199	f	92	45.7542	0	T/T	T/T
200	m	90	51.9848	0	T/C	T/T
201	f	93	45.2867	0	T/T	T/T
202	f	91	42.1824	0	T/C	T/T
203	f	92	41.7467	0	T/C	T/T
204	m	92	35.7774	0	T/T	T/T
205	f	94	55.7846	0	T/T	T/T
206	m	92	40.5208	0	T/C	T/T
207	f	91	51.2204	0	C/C	T/T
208	m	95	49.3821	0	T/T	T/T
209	f	90	42.6275	0	C/C	T/T
210	f	93	32.8875	0	C/C	C/C
211	m	77	47.9855	0	T/C	T/T
212	m	73	38.0332	0	C/C	T/T
213	m	69	57.0969	0	T/C	T/T
214	f	77	54.1831	0	C/C	T/T
215	m	64	57.2012	0	T/C	T/T
216	m	76	48.5851	0	T/C	T/T
217	m	78	41.8521	0	T/C	T/T
218	f	81	51.6379	0	T/T	T/T
219	m	80	49.6117	0	T/T	T/T
220	m	67	58.7149	0	C/C	C/C
221	f	77	45.5033	0	T/T	T/C
222	f	67	56.4222	0	T/C	T/T
223	m	71	48.5937	0	T/C	T/T
224	f	77	39.3481	0	T/T	T/T
225	m	71	59.9377	0	T/T	T/T
226	f	71	53.398	0	T/T	T/T
227	f	73	41.3936	0	T/C	T/T
228	f	81	57.21	0	C/C	T/T
229	m	73	58.3766	0	T/C	C/C
230	f	82	46.5691	0	T/T	T/T
231	f	64	50.2877	0	T/C	T/T
232	f	88	26.1141	0	T/T	C/C
233	f	67	56.4222	0	T/T	T/T
234	f	75	46.6553	0	T/C	T/T
235	f	74	56.2678	0	T/T	C/C
236	m	75	52.7486	0	T/T	T/T
237	m	77	55.4918	0	T/T	T/T
238	m	70	56.3217	0	T/C	T/T
239	m	77	51.4462	0	T/T	T/T
240	f	80	43.8807	0	T/C	T/C
241	f	66	57.234	0	C/C	T/T
242	m	82	27.5157	0	C/C	C/C
243	m	72	51.1458	0	T/C	T/T
244	f	73	52.0073	0	T/C	T/T
245	f	82	51.0395	0	T/C	T/T
246	m	71	55.5679	0	T/C	T/T
247	m	71	55.5679	0	T/C	T/T
248	m	73	50.48	0	C/C	T/T
249	m	92	37.9907	0	T/T	T/C
250	m	68	45.0753	0	T/T	T/C
251	m	83	51.6739	0	T/C	T/C
252	m	68	50.6281	0	T/T	T/T
253	m	72	42.693	0	T/T	T/T
254	f	94	40.9024	0	T/T	T/T
255	m	70	41.5981	0	T/C	T/T
256	m	77	17.6652	0	T/T	C/C
257	m	87	58.84	0	T/T	T/T
258	f	81	57.21	0	T/C	T/T
259	m	78	59.5548	0	T/T	T/T
260	f	81	51.6379	0	T/T	T/T
261	f	92	50.6914	0	T/C	T/T
262	f	92	50.6914	0	T/T	T/C
263	m	82	56.7915	0	C/C	T/T
264	f	81	57.21	0	T/T	T/C
265	m	78	50.8194	0	T/C	T/T
266	f	83	22.3045	0	T/T	T/T
267	m	80	58.1395	0	T/T	C/C
268	f	80	57.8891	0	T/C	T/T
269	m	91	51.442	0	C/C	T/C
270	f	83	55.8995	0	T/T	C/C
271	m	82	45.2015	0	T/T	T/T
272	f	92	56.936	1	T/C	T/T
273	f	94	34.9029	1	T/C	C/C
274	m	93	35.4119	1	T/T	T/T
275	m	92	50.9106	1	T/T	C/C
276	f	90	33.9281	1	T/T	T/C
277	f	90	39.2355	1	T/T	T/T
278	f	93	38.0321	1	T/C	T/T
279	f	92	41.7467	1	T/T	T/T
280	f	93	32.8875	1	T/T	T/T
281	f	94	19.097	1	C/C	T/T
282	m	90	44.3597	1	T/C	T/C
283	f	93	45.2867	1	T/T	T/T
284	f	93	32.8875	1	T/T	T/T
285	m	95	22.2516	1	T/C	T/T
286	f	91	51.2204	1	T/T	T/T
287	m	91	56.3802	1	T/T	T/T
288	m	93	35.4119	1	T/T	C/C
289	f	93	45.2867	1	T/T	T/T
290	m	94	37.2224	1	T/C	T/T
291	f	94	55.7846	1	T/T	T/T
292	f	93	35.2593	1	T/C	T/T
293	f	94	24.528	1	T/T	T/T
294	f	93	38.0321	1	T/T	T/T
295	f	91	46.2318	1	T/T	T/T
296	f	93	29.0377	1	T/C	T/T
297	f	94	32.5551	1	T/T	T/T
298	f	93	32.8875	1	T/C	T/T
299	f	94	44.8289	1	T/T	T/T
300	f	90	31.8097	1	T/C	T/T
301	f	93	30.834	1	C/C	T/T
302	f	94	34.9029	1	T/T	T/T
303	m	90	28.4433	1	T/T	T/C
304	m	94	28.5378	1	T/T	T/T
305	f	93	45.2867	1	T/T	T/T
306	f	92	33.227	1	T/T	T/T
307	f	94	27.1747	1	T/T	T/T
308	f	92	45.7542	1	T/C	T/T
309	m	92	32.0862	1	T/T	T/T
310	f	91	35.9951	1	T/T	T/T
311	f	95	34.5538	1	T/C	T/T
312	f	92	45.7542	1	T/T	T/T
313	f	95	28.4567	1	T/C	T/T
314	f	94	32.5551	1	T/T	T/T
315	f	93	41.3202	1	T/C	T/C
316	f	93	26.0418	1	T/T	T/T
317	f	93	56.3542	1	T/T	T/T
318	f	90	28.3208	1	T/T	T/T
319	m	93	42.9992	1	T/T	C/C
320	f	92	41.7467	1	T/C	T/T
321	f	92	41.7467	1	T/T	T/T
322	f	94	37.6476	1	T/C	T/T
323	m	93	35.4119	1	T/T	T/T
324	m	93	40.1067	1	C/C	C/C
325	m	94	33.1399	1	T/C	T/T
326	m	73	42.1372	1	T/T	T/T
327	f	80	52.251	1	C/C	T/T
328	f	93	41.3202	1	T/T	T/T
329	f	69	54.8674	1	T/C	T/T
330	m	69	47.022	1	T/T	T/T
331	m	79	50.2081	1	T/T	T/C
332	f	81	31.3023	1	T/T	T/T
333	f	70	49.8157	1	T/C	T/T
334	f	71	49.1489	1	C/C	C/C
335	f	81	47.1151	1	C/C	T/T
336	m	65	52.8455	1	T/C	T/T
337	f	82	39.7384	1	T/T	T/C
338	m	81	52.8852	1	T/T	T/T
339	f	77	49.4373	1	T/C	T/T
340	m	67	45.7142	1	T/T	T/T
341	m	76	52.089	1	T/T	T/T
342	f	82	37.0652	1	T/T	T/T
343	f	69	54.8674	1	T/T	T/T
344	m	78	54.8157	1	T/T	T/T
345	f	81	51.6379	1	C/C	T/T
346	m	70	52.5331	1	T/C	T/T
347	m	84	20.7423	1	T/C	T/T
348	m	71	59.9377	1	T/T	T/T
349	m	80	53.5131	1	T/C	T/T
350	m	71	55.5679	1	T/C	T/T
351	f	75	50.6889	1	T/T	T/T
352	f	85	41.4249	1	T/T	T/T
353	m	80	53.5131	1	T/C	T/T
354	f	74	56.2678	1	T/T	T/T
355	m	72	51.1458	1	T/T	T/T
356	f	65	46.2192	1	T/T	T/T
357	m	73	58.3766	1	C/C	T/T
358	m	71	59.9377	1	T/T	T/T
359	f	81	25.7789	1	T/T	T/T
360	m	74	39.459	1	T/T	T/T
361	f	74	56.2678	1	T/C	C/C
362	m	78	50.8194	1	T/T	T/T
363	f	82	56.547	1	T/C	T/T
364	f	66	52.6796	1	T/C	T/T
365	f	79	48.2475	1	T/T	T/T
366	f	78	36.4418	1	T/C	T/T
367	m	90	41.3757	1	T/C	T/C
368	m	71	48.5937	1	T/C	T/T
369	f	71	53.398	1	T/T	T/T
370	m	69	57.0969	1	T/C	T/T
371	m	89	48.3587	1	T/C	T/T
372	m	66	52.0845	1	T/T	T/T
373	m	82	56.7915	1	T/T	T/C
374	f	70	54.1225	1	T/T	T/T
375	m	90	25.1868	1	T/C	T/T
376	m	80	40.8575	1	T/T	T/C
377	m	72	54.8344	1	T/C	T/T
378	m	74	57.6269	1	T/C	T/T
379	m	71	59.9377	1	T/C	T/T
380	m	76	56.1853	1	T/C	T/T
381	m	72	42.693	1	T/T	T/T
382	f	83	34.353	1	T/T	T/T
383	m	88	45.3169	1	T/C	T/T
384	f	77	29.6461	1	T/T	C/C
385	m	80	58.1395	1	T/T	T/T
386	m	82	56.7915	1	T/C	T/T
387	m	88	48.8806	1	T/C	T/T
388	m	72	59.1465	1	T/T	T/T
389	f	84	45.5151	1	T/C	T/T
390	m	80	49.6117	1	T/T	T/T
391	f	71	49.1489	1	T/T	T/T
392	m	71	51.8299	1	T/C	T/C
393	f	87	40.5197	1	T/C	T/T
394	m	87	58.84	1	C/C	T/T
395	f	85	41.4249	1	T/C	T/T
396	f	76	54.8601	1	T/T	T/T
397	f	74	56.2678	1	T/T	T/T
398	f	65	58.0702	1	T/C	T/T
399	m	72	51.1458	1	T/C	T/T
400	m	91	36.1508	1	T/C	T/T
401	f	82	56.547	1	T/C	T/T
402	m	76	56.1853	1	T/T	T/T
403	f	78	48.835	1	T/C	T/T
404	m	76	48.5851	1	T/T	T/T
405	f	80	57.8891	1	T/C	T/T
406	m	79	43.9066	1	T/T	T/T
407	m	79	50.2081	1	C/C	T/T
408	m	86	43.2019	1	T/C	T/T
409	f	87	48.2488	1	T/T	T/T
410	f	81	57.21	1	T/T	T/C
411	f	88	40.0821	1	T/T	T/T
412	f	77	54.1831	1	T/T	T/T
413	m	82	48.4614	1	T/T	T/T
414	f	89	58.7577	1	T/C	T/T
415	f	84	55.2672	1	T/T	C/C
416	m	88	42.2686	1	T/C	T/T
417	f	76	54.8601	1	T/T	T/T
418	m	86	49.9599	1	T/C	T/T
419	m	79	58.8384	1	C/C	T/T
420	f	84	49.8844	1	T/T	T/T
421	f	84	38.839	1	T/T	T/T
